# Supplementary material for: Phosphate solubilizing bacteria stimulate wheat rhizosphere and endosphere biological nitrogen fixation by improving phosphorus content
Source: PeerJ. 2020 May 4;8:e9062. doi: 10.7717/peerj.9062 (PMC7204819; doi:10.7717/peerj.9062)
Supplement: Supplemental Information 1 [file peerj-08-9062-s001.zip]

Archive with 5 entries (4 files):
- RAW DATA/
- RAW DATA/Biomass.xlsx
- RAW DATA/Plant total N and P.xlsx
- RAW DATA/Soil physicochemical properties.xlsx
- RAW DATA/The expression of nifH.xlsx
