# Supplementary material for: Phosphate solubilizing bacteria stimulate wheat rhizosphere and endosphere biological nitrogen fixation by improving phosphorus content
Source: PeerJ. 2020 May 4;8:e9062. doi: 10.7717/peerj.9062 (PMC7204819; doi:10.7717/peerj.9062)
Supplement: Supplemental Information 1 [file peerj-08-9062-s001.zip › RAW DATA/Biomass.xlsx]

## Sheet: Sheet1
		root length	shoot length	root fresh weight	shoot fresh weight	SPAD	root dry weight	shoot dry weight
1	ck	27.55	27.53	0.059375	0.202292	28.9	0.0104167	0.0347917
1	ck	26.43	25.68	0.0627083	0.211458	27.6	0.0108333	0.031875
1	ck	26.39	28.76	0.0577083	0.199583	29.4	0.00854167	0.0347917
1	ck	24.73	28.07	0.0570833	0.251458	28.8	0.011875	0.0329167
1	ck	26.17	27.82	0.06	0.223958	27.3	0.00895833	0.03125
2	B1	29.17	31.3	0.0734091	0.25	28.3	0.0115909	0.0427273
2	B1	26.52	32.08	0.0695455	0.273636	26.3	0.0120455	0.0397727
2	B1	28.55	32.01	0.0713636	0.289773	29.1	0.0125	0.0381818
2	B1	28.66	31.55	0.0765909	0.2675	29.6	0.0129545	0.0415909
2	B1	28.25	30.52	0.0627273	0.2825	27.7	0.0140909	0.0393182
3	BJ-18	30.12	32.25	0.0693182	0.275227	30.7	0.0125	0.0402273
3	BJ-18	27.28	34.25	0.0734091	0.281136	29.6	0.0106818	0.0420455
3	BJ-18	27.19	34.04	0.0668182	0.297045	29.4	0.0120455	0.0393182
3	BJ-18	28.05	31.07	0.0647727	0.262727	31.7	0.0127273	0.0415909
3	BJ-18	27.68	31.13	0.0686364	0.276818	28.2	0.0131818	0.0420455
4	MIX	33.25	35.8	0.0915	0.315	33.4	0.0165	0.04725
4	MIX	30.54	37.47	0.07675	0.3385	32.5	0.01675	0.04975
4	MIX	32.07	35.55	0.08275	0.33925	32.7	0.01325	0.0505
4	MIX	33.07	34.38	0.0845	0.3595	31.6	0.0155	0.0465
4	MIX	31.05	35.27	0.086	0.34125	31.7	0.0165	0.048
5	BJ-18+P	32.12	34.62	0.0778261	0.339783	32.7	0.013913	0.0408696
5	BJ-18+P	33.05	36.58	0.0836957	0.325435	33.1	0.0163043	0.0480435
5	BJ-18+P	32.74	34.04	0.0858696	0.316522	30.7	0.0169565	0.0452174
5	BJ-18+P	31.85	34.13	0.0813043	0.290652	32.2	0.015	0.0469565
5	BJ-18+P	31.07	35.46	0.0828261	0.344565	31.8	0.0136957	0.0526087
