# Supplementary material for: Phosphate solubilizing bacteria stimulate wheat rhizosphere and endosphere biological nitrogen fixation by improving phosphorus content
Source: PeerJ. 2020 May 4;8:e9062. doi: 10.7717/peerj.9062 (PMC7204819; doi:10.7717/peerj.9062)
Supplement: Supplemental Information 1 [file peerj-08-9062-s001.zip › RAW DATA/Plant total N and P.xlsx]

## Sheet: P
		ROOT						SHOOT
		SAMPLE WEIGHT	OD540	p	mg/g			SAMPLE WEIGHT	OD540	p	mg/g
1	ck	0.2004	0.021	1.10194	1.37468			0.1585	0.02	1.0534	1.66151
1	ck	0.1658	0.012	0.665049	1.00279			0.2131	0.022	1.15049	1.3497
1	ck	0.1502	0.011	0.616505	1.02614			0.1377	0.023	1.19903	2.17689
1	ck	0.1956	0.02	1.0534	1.34637			0.1876	0.031	1.58738	2.11538
1	ck	0.1162	0.011	0.616505	1.32639	1.21527		0.1521	0.027	1.3932	2.28995	1.91868
2	B1	0.1232	0.017	0.907767	1.84206			0.1639	0.037	1.87864	2.86553
2	B1	0.1628	0.028	1.44175	2.21399			0.1804	0.034	1.73301	2.40162
2	B1	0.1005	0.027	1.3932	3.46568			0.2074	0.045	2.26699	2.73263
2	B1	0.1953	0.036	1.8301	2.34267			0.2759	0.059	2.9466	2.66999
2	B1	0.108	0.012	0.665049	1.53946	2.28077		0.1497	0.04	2.02427	3.38055	2.81006
3	BJ-18	0.1576	0.019	1.00485	1.59399			0.1292	0.021	1.10194	2.13224
3	BJ-18	0.1951	0.022	1.15049	1.47423			0.1927	0.034	1.73301	2.24833
3	BJ-18	0.166	0.021	1.10194	1.65955			0.1487	0.028	1.44175	2.42392
3	BJ-18	0.1617	0.015	0.81068	1.25337			0.1123	0.021	1.10194	2.45312
3	BJ-18	0.1907	0.019	1.00485	1.31732	1.45969		0.1812	0.031	1.58738	2.19009	2.28954
4	MIX	0.1191	0.022	1.15049	2.41496			0.1084	0.029	1.49029	3.43702
4	MIX	0.1481	0.018	0.956311	1.6143			0.1843	0.041	2.07282	2.81174
4	MIX	0.1317	0.033	1.68447	3.19754			0.1899	0.038	1.92718	2.5371
4	MIX	0.1763	0.03	1.53883	2.18213			0.1374	0.036	1.8301	3.32987
4	MIX	0.1621	0.031	1.58738	2.44815	2.37141		0.1621	0.034	1.73301	2.67275	2.9577
5	BJ-18+P	0.1399	0.03	1.53883	2.74988			0.1751	0.039	1.97573	2.82086
5	BJ-18+P	0.1983	0.035	1.78155	2.24603			0.1081	0.035	1.78155	4.12015
5	BJ-18+P	0.1279	0.039	1.97573	3.86186			0.1971	0.037	1.87864	2.38285
5	BJ-18+P	0.1877	0.038	1.92718	2.56684			0.1033	0.035	1.78155	4.3116
5	BJ-18+P	0.1521	0.035	1.78155	2.92826	2.87058		0.1767	0.038	1.92718	2.72663	3.27242
	0	0
	5	0.103
	10	0.204
	15	0.298
	20	0.419
	25	0.514

## Sheet: N
		root						shoot
		SAMPLE WEIGHT	titration volume	mg/g				SAMPLE WEIGHT	titration volume	mg/g
1	ck	0.2004	0.86	9.9101			ck	0.1585	1.01	15.2857
1	ck	0.1658	0.74	9.87059			ck	0.2131	1.15	13.2823
1	ck	0.1502	0.79	11.8651			ck	0.1377	0.94	16.1143
1	ck	0.1956	0.81	9.40892			ck	0.1876	0.97	12.2937
1	ck	0.1162	0.68	12.5802	10.727		ck	0.1521	0.9	13.8229	14.1598
2	B1	0.1232	0.67	11.6291			B1	0.1639	1.04	15.3151
2	B1	0.1628	0.72	9.69474			B1	0.1804	1.25	17.3041
2	B1	0.1005	0.68	14.5455			B1	0.2074	1.18	14.0686
2	B1	0.1953	0.86	10.1689			B1	0.2759	1.47	13.6365
2	B1	0.108	0.53	9.49096	11.1058		B1	0.1497	1.14	18.7131	15.8075
3	BJ-18	0.1576	0.99	15.0035			BJ-18	0.1292	1.12	21.2315
3	BJ-18	0.1951	1.15	14.5078			BJ-18	0.1927	1.35	17.7108
3	BJ-18	0.166	1.12	16.5247			BJ-18	0.1487	1.21	20.2097
3	BJ-18	0.1617	0.92	13.3624			BJ-18	0.1123	1.04	22.3521
3	BJ-18	0.1907	1.03	13.0101	14.4817		BJ-18	0.1812	1.17	15.9421	19.4892
4	MIX	0.1191	0.78	14.7189			MIX	0.1084	1.32	30.6781
4	MIX	0.1481	1.13	18.7186			MIX	0.1843	1.55	21.678
4	MIX	0.1317	1.24	23.4817			MIX	0.1899	1.68	23.0322
4	MIX	0.1763	1.15	16.0548			MIX	0.1374	1.41	26.1105
4	MIX	0.1621	1.23	18.8984	18.3745		MIX	0.1621	1.58	25.1858	25.3369
5	BJ-18+P	0.1399	0.99	16.9017			BJ-18+P	0.1751	1.64	24.3138
5	BJ-18+P	0.1983	1.44	18.5322			BJ-18+P	0.1081	1.03	22.9512
5	BJ-18+P	0.1279	0.95	17.5767			BJ-18+P	0.1971	1.68	22.1909
5	BJ-18+P	0.1877	1.22	16.1657			BJ-18+P	0.1033	1.17	27.9642
5	BJ-18+P	0.1521	1.21	19.7579	17.7869		BJ-18+P	0.1767	1.55	22.6104	24.0061
									standardization
									0.19	0.178
									0.16
									0.17
									0.2
									0.17
