# Supplementary material for: Phosphate solubilizing bacteria stimulate wheat rhizosphere and endosphere biological nitrogen fixation by improving phosphorus content
Source: PeerJ. 2020 May 4;8:e9062. doi: 10.7717/peerj.9062 (PMC7204819; doi:10.7717/peerj.9062)
Supplement: Supplemental Information 1 [file peerj-08-9062-s001.zip › RAW DATA/Soil physicochemical properties.xlsx]

## Sheet: Sheet1
	total N	available P	nitrogenase activity
CK	0.63	17.46	11.766
	0.64	17.68	12.9244
	0.69	18.07	13.7421
	0.72	18.16	13.7876
	0.73	19.35	14.0147
B1	0.66	18.08	15.7637
	0.68	18.28	16.1726
	0.69	19.55	16.6041
	0.71	19.77	17.3537
	0.77	20.37	17.7626
BJ-18	0.76	17.34	14.1283
	0.78	18.09	20.0567
	0.81	18.17	20.6246
	0.84	18.22	21.8057
	0.89	18.35	24.1907
Mix	0.85	18.79	22.896
	0.86	19.25	35.8659
	0.92	19.7	36.4564
	0.92	19.7	36.729
	1.03	20.53	38.637
BJ-18P	0.86	19.32	28.5064
	0.86	19.84	32.0271
	0.87	20.04	35.5933
	0.94	20.23	37.047
	0.99	21.86	41.2037
