# Supplementary material for: Phosphate solubilizing bacteria stimulate wheat rhizosphere and endosphere biological nitrogen fixation by improving phosphorus content
Source: PeerJ. 2020 May 4;8:e9062. doi: 10.7717/peerj.9062 (PMC7204819; doi:10.7717/peerj.9062)
Supplement: Supplemental Information 1 [file peerj-08-9062-s001.zip › RAW DATA/The expression of nifH.xlsx]

## Sheet: Sheet1
ROOT			ROOT			ROOT			ROOT
Actin			Actin			Actin			Actin
CK	B1		CK	BJ-18		CK	MIX		CK	BJ-18P
36.1508	35.0269		36.1508	35.6285		36.1508	35.7265		36.1508	34.1748
36.443	34.9478		36.443	34.8588		36.443	35.5659		36.443	34.4759
36.3385	34.6746		36.3385	34.7835		36.3385	36.3134		36.3385	35.7746
36.4692	34.6293		36.4692	34.9878		36.4692	34.9355		36.4692	34.4444
36.0156	34.4369		36.0156	35.4966		36.0156	35.236		36.0156	35.7033
NIFH			NIFH			NIFH			NIFH
CK	B1		CK	BJ-18		CK	MIX		CK	BJ-18P
34.3917	30.218		34.3917	29.6306		34.3917	27.6871		34.3917	26.7207
34.3985	30.3285		34.3985	28.9108		34.3985	27.7957		34.3985	26.4713
34.5952	30.2518		34.5952	28.8325		34.5952	27.8003		34.5952	27.8602
34.5052	30.4232		34.5052	28.8936		34.5052	27.9127		34.5052	27.0915
34.4131	30.0438		34.4131	29.235		34.4131	27.8224		34.4131	28.5546
-1.75914	-4.80889		-1.75914	-5.99794		-1.75914	-8.03941		-1.75914	-7.45404
-2.04453	-4.61923		-2.04453	-5.94796		-2.04453	-7.77021		-2.04453	-8.0046
-1.74331	-4.42276		-1.74331	-5.95107		-1.74331	-8.51303		-1.74331	-7.91435
-1.96397	-4.20605		-1.96397	-6.09428		-1.96397	-7.02277		-1.96397	-7.35285
-1.60256	-4.39312		-1.60256	-6.26164		-1.60256	-7.4136		-1.60256	-7.14873
-1.8227	-4.49001		-1.8227	-6.05058		-1.8227	-7.75181		-1.8227	-7.57492
0.956898	7.9238		0.956898	18.0665		0.956898	74.3733		0.956898	49.5681
1.16621	6.94769		1.16621	17.4513		1.16621	61.7134		1.16621	72.6003
0.946458	6.0631		0.946458	17.4889		0.946458	103.274		0.946458	68.1977
1.10287	5.21748		1.10287	19.3141		1.10287	36.7601		1.10287	46.2105
0.858481	5.93982		0.858481	21.6897		0.858481	48.1979		0.858481	40.1137
1.00618	6.41838		1.00618	18.8021		1.00618	64.8637		1.00618	55.3381
SHOOT			SHOOT			SHOOT			SHOOT
Actin			Actin			Actin			Actin
CK	B1		CK	BJ-18		CK	MIX		CK	BJ-18P
41.2373	37.95		41.2373	36.0748		41.2373	37.8741		41.2373	37.5073
41.3311	38.0173		41.3311	36.5004		41.3311	37.8532		41.3311	37.281
41.273	37.6304		41.273	36.3337		41.273	37.1863		41.273	37.2159
41.0382	38.3699		41.0382	36.4473		41.0382	37.5724		41.0382	37.0261
41.217	38.201		41.217	36.9464		41.217	37.4611		41.217	37.6502
NIFH			NIFH			NIFH			NIFH
CK	B1		CK	BJ-18		CK	MIX		CK	BJ-18P
39.4079	34.0614		39.4079	30.9749		39.4079	30.8857		39.4079	31.3152
39.5532	34.3982		39.5532	30.899		39.5532	30.7617		39.5532	31.075
39.301	34.2065		39.301	31.4778		39.301	30.7911		39.301	31.7415
38.9516	34.5426		38.9516	31.4919		38.9516	30.2489		38.9516	31.6991
39.3643	34.4663		39.3643	31.4184		39.3643	30.7982		39.3643	31.0262
-1.82946	-3.88868		-1.82946	-5.09982		-1.82946	-6.9884		-1.82946	-6.19213
-1.77792	-3.61911		-1.77792	-5.60135		-1.77792	-7.09142		-1.77792	-6.20599
-1.97197	-3.42384		-1.97197	-4.8559		-1.97197	-6.39525		-1.97197	-5.47448
-2.08653	-3.82722		-2.08653	-4.95537		-2.08653	-7.32351		-2.08653	-5.327
-1.85266	-3.73471		-1.85266	-5.52792		-1.85266	-6.66288		-1.85266	-6.62401
-1.90371	-3.69871		-1.90371	-5.20807		-1.90371	-6.89229		-1.90371	-5.96472
1.0047	4.18719		1.0047	9.6942		1.0047	35.8946		1.0047	20.6695
0.969434	3.47354		0.969434	13.7241		0.969434	38.5515		0.969434	20.8691
1.10901	3.03384		1.10901	8.18621		1.10901	23.7943		1.10901	12.5688
1.20066	4.01256		1.20066	8.77059		1.20066	45.2802		1.20066	11.3475
1.02098	3.76333		1.02098	13.0432		1.02098	28.6444		1.02098	27.8829
1.06096	3.69409		1.06096	10.6837		1.06096	34.433		1.06096	18.6676
